# Supplementary material for: Computer-based inhibitory control training in children with Attention-Deficit/Hyperactivity Disorder (ADHD): Evidence for behavioral and neural impact
Source: PLoS One. 2020 Nov 30;15(11):e0241352. doi: 10.1371/journal.pone.0241352 (PMC7703966; doi:10.1371/journal.pone.0241352)
Supplement: S1 Dataset — (XLSX) [file pone.0241352.s002.xlsx]

## Sheet: Sheet2
Column	Description
Subject	Unique identifier for each participant
CounterbalancingNumber	Randomized condition - either adaptive training treatment group (1) or non-adaptive training control group (2)
ECT1_amp	Amplitude of N200 for errors of commission trials at baseline assessment
ECT2_amp	Amplitude of N200 for errors of commission trials at endline assessment
CIT1_amp	Amplitude of N200 for correctly inhibited trials at baseline assessment
CIT2_amp	Amplitude of N200 for correctly inhibited trials at endline assessment
PSET2	Point of subjective equity (described in methods) at endline assessment
PSET1	Point of subjective equity (described in methods) at baseline assessment
EOsec_T1	Seconds of data included in the final analysis after excluding instances of eye blinks, saccadic eye movements, and non-specific movement artifacts for the eyes open resting state condition at baseline assment
EOsec_T2	Seconds of data included in the final analysis after excluding instances of eye blinks, saccadic eye movements, and non-specific movement artifacts for the eyes open resting state condition at endline assessment
ECsec_T1	Seconds of data included in the final analysis after excluding instances of eye blinks, saccadic eye movements, and non-specific movement artifacts for the eyes closed resting state condition at baseline assment
ECsec_T2	Seconds of data included in the final analysis after excluding instances of eye blinks, saccadic eye movements, and non-specific movement artifacts for the eyes open resting state condition at endline assessment
CI_T1	Number of correctly inhibited trials on the stop signal task at baseline
EOC_T1	Number of errors of commission trials on the stop signal task at baseline
CI_T2	Number of correctly inhibited trials on the stop signal task at endline
EOC_T2	Number of errors of commission trials on the stop signal task at endline
age	Age of participant in years
averageinattention_time1	Normed and averaged parent report of inattention symptoms across Conners and SNAP at baseline assessement
averageinattention_time2	Normed and averaged parent report of inattention symptoms across Conners and SNAP at endline assessement
average_hyperactivity_time1	Normed and averaged parent report of hyperactivity symptoms across Conners and SNAP at baseline assessement
average_hyperactivity_time2	Normed and averaged parent report of hyperactivity symptoms across Conners and SNAP at endline assessement
eo1LFtheta	Relative theta power over left frontal electrodes in the eyes open resting state condition at baseline assessment
eo1RFtheta	Relative theta power over right frontal electrodes in the eyes open resting state condition at baseline assessment
eo1LPtheta	Relative theta power over left parietal electrodes in the eyes open resting state condition at baseline assessment
eo1RPtheta	Relative theta power over right parietal electrodes in the eyes open resting state condition at baseline assessment
ec1LFtheta	Relative theta power over left frontal electrodes in the eyes closed resting state condition at baseline assessment
ec1RFtheta	Relative theta power over right frontal electrodes in the eyes closed resting state condition at baseline assessment
ec1LPtheta	Relative theta power over left parietal electrodes in the eyes closed resting state condition at baseline assessment
ec1RPtheta	Relative theta power over right parietal electrodes in the eyes closed resting state condition at baseline assessment
eo2LFtheta	Relative theta power over left frontal electrodes in the eyes open resting state condition at endline assessment
eo2RFtheta	Relative theta power over right frontal electrodes in the eyes open resting state condition at endline assessment
eo2LPtheta	Relative theta power over left parietal electrodes in the eyes open resting state condition at endline assessment
eo2RPtheta	Relative theta power over right parietal electrodes in the eyes open resting state condition at endline assessment
ec2LFtheta	Relative theta power over left frontal electrodes in the eyes closed resting state condition at endline assessment
ec2RFtheta	Relative theta power over right frontal electrodes in the eyes closed resting state condition at endline assessment
ec2LPtheta	Relative theta power over left parietal electrodes in the eyes closed resting state condition at endline assessment
ec2RPtheta	Relative theta power over right parietal electrodes in the eyes closed resting state condition at endline assessment
n200_ci_lat_t1	Latency in ms of peak amplitude of N200 on correctly inhibited stop trials in the stop signal task at baseline assessment
n200_ci_lat_t2	Latency in ms of peak amplitude of N200 on correctly inhibited stop trials in the stop signal task at endline assessment
sessions	number of cognitive training sessions completed by the participant
Tcon_Sess1INTscore	Teacher report of inattention symptoms at baseline on the Conner's Teacher Rating Scale
Tcon_Sess2INTscore	Teacher report of inattention symptoms at endline on the Conner's Teacher Rating Scale
Tcon_Sess1HYTscore	Teacher report of hyperactivity symptoms at baseline on the Conner's Teacher Rating Scale
Tcon_Sess2HYTscore	Teacher report of hyperactivity symptoms at endline on the Conner's Teacher Rating Scale
CON_Inattention	Parent report of inattention symptoms at baseline on the Conner's Parent Rating Scale
CON_Inattention2	Parent report of inattention symptoms at endline on the Conner's Parent Rating Scale
CON_HyperImpulsivity	Parent report of hyperactivity symptoms at baseline on the Conner's Parent Rating Scale
CON_HyperImpulsivity2	Parent report of hyperactivity symptoms at endline on the Conner's Parent Rating Scale
SNP_1to10_1	Parent report of inattention symptoms on the SNAP-IV at baseline
SNP_1to10_2	Parent report of inattention symptoms on the SNAP-IV at endline
SNP_11to20_1	Parent report of hyperactivity symptoms on the SNAP-IV at baseline
SNP_11to20_2	Parent report of hyperactivity symptoms on the SNAP-IV at endline
