# Supplementary material for: Computer-based inhibitory control training in children with Attention-Deficit/Hyperactivity Disorder (ADHD): Evidence for behavioral and neural impact
Source: PLoS One. 2020 Nov 30;15(11):e0241352. doi: 10.1371/journal.pone.0241352 (PMC7703966; doi:10.1371/journal.pone.0241352)
Supplement: S2 Dataset — (XLSX) [file pone.0241352.s003.xlsx]

## Sheet: COGTRAIN_uberdataset_121918
Subject	CounterbalancingNumber	ECT1_amp	ECT2_amp	CIT1_amp	CIT2_amp	PSET2	PSET1	EOsec_T1	EOsec_T2	ECsec_T1	ECsec_T2	CI_T1	EOC_T1	CI_T2	EOC_T2	age	averageinattention_time1	averageinattention_time2	average_hyperactivity_time1	average_hyperactivity_time2	eo1LFtheta	eo1RFtheta	eo1LPtheta	eo1RPtheta	ec1LFtheta	ec1RFtheta	ec1LPtheta	ec1RPtheta	eo2LFtheta	eo2RFtheta	eo2LPtheta	eo2RPtheta	ec2LFtheta	ec2RFtheta	ec2LPtheta	ec2RPtheta	n200_ci_lat_t1	n200_ci_lat_t2	sessions	Tcon_Sess1INTscore	Tcon_Sess2INTscore	Tcon_Sess1HYTscore	Tcon_Sess2HYTscore	CON_Inattention	CON_Inattention2	CON_HyperImpulsivity	CON_HyperImpulsivity2	SNP_1to10_1	SNP_1to10_2
3001	1	#NULL!	#NULL!	#NULL!	#NULL!	0.59043	0.6039	#NULL!	#NULL!	#NULL!	#NULL!	38	22	38	22	8.79	-0.455322	-0.631254	0.582307	0.430867	#NULL!	#NULL!	#NULL!	#NULL!	#NULL!	#NULL!	#NULL!	#NULL!	0.104253	0.105102	0.09462	0.123639	0.097235	0.0846	0.100663	0.124336	#NULL!	#NULL!	22	68	63	69	66	76	70	90	88	5	4
3002	2	#NULL!	#NULL!	#NULL!	#NULL!	0.59625	0.5436	#NULL!	#NULL!	#NULL!	#NULL!	34	26	37	23	10.83	-1.6238	0.605105	-0.442946	0.71528	#NULL!	#NULL!	#NULL!	#NULL!	#NULL!	#NULL!	#NULL!	#NULL!	0.083783	0.088116	0.091815	0.08432	0.075944	0.082831	0.077648	0.079781	#NULL!	#NULL!	10	62	67	86	80	66	79	65	86	1	10
3003	1	#NULL!	#NULL!	#NULL!	#NULL!	0.60166	0.29274	81.128	111.364	#NULL!	112.4	21	39	39	21	9.14	-0.20744	0.557311	-1.76053	-1.89814	0.147761	0.137005	0.14916	0.144863	0.152683	0.126055	0.159213	0.146519	0.147756	0.162805	0.160934	0.143693	0.144614	0.142349	0.154685	0.146575	#NULL!	#NULL!	28	75	75	56	83	74	90	40	40	7	7
3004	2	#NULL!	#NULL!	#NULL!	#NULL!	0.48531	0.48249	#NULL!	#NULL!	#NULL!	#NULL!	24	36	33	27	10.95	-2.61266	-1.56589	-0.940494	0.146455	0.109018	0.114394	0.147305	0.125425	0.078821	0.08225	0.099542	0.111963	0.096904	0.108239	0.133689	0.129467	0.08572	0.093731	0.14475	0.16982	#NULL!	#NULL!	21	74	69	65	90	49	61	58	90	0	0
3005	1	#NULL!	#NULL!	#NULL!	#NULL!	0.58252	0.46115	#NULL!	#NULL!	#NULL!	#NULL!	30	30	38	22	11.84	-0.111337	-0.97344	-0.736957	-1.62339	0.15209	0.143214	0.164031	0.168013	0.096529	0.091156	0.117228	0.104995	0.146592	0.125607	0.171525	0.145962	0.104209	0.104327	0.124722	0.108737	#NULL!	#NULL!	26	62	65	43	40	76	73	45	49	7	1
3006	2	#NULL!	#NULL!	#NULL!	#NULL!	0.54701	0.34387	#NULL!	#NULL!	119.172	#NULL!	22	38	32	28	11.09	-0.111337	0.785436	0.055863	0.837391	0.159307	0.18637	0.148492	0.126191	0.150997	0.188609	0.127303	0.105359	0.157141	0.151514	0.120431	0.1189	0.145648	0.158157	0.111082	0.093139	#NULL!	#NULL!	20	50	50	49	49	76	88	87	90	7	9
3007	1	#NULL!	#NULL!	#NULL!	#NULL!	0.56164	0.55604	#NULL!	#NULL!	#NULL!	#NULL!	35	25	34	26	10.84	0.905362	0.307048	1.16696	0.573073	0.182559	0.185018	0.215214	0.198271	0.195086	0.20838	0.225927	0.19127	0.164133	0.178933	0.168113	0.142196	0.233862	0.230184	0.199065	0.247775	#NULL!	#NULL!	23	82	55	90	79	90	75	90	87	9	9
3009	1	-1.45183	-1.60286	-2.69973	-4.44254	0.53122	0.54902	#NULL!	#NULL!	#NULL!	#NULL!	33	27	28	32	11.33	-0.263117	-1.97068	-1.37941	-1.22653	0.122767	0.119862	0.10944	0.121426	0.078741	0.073544	0.073954	0.074853	0.11301	0.117253	0.088664	0.095819	0.061752	0.062494	0.058163	0.058146	196	268.571	25	57	57	66	66	80	50	53	62	5	0
3010	2	-3.06044	-7.14543	-4.49006	-6.07031	0.57368	0.56455	#NULL!	#NULL!	#NULL!	#NULL!	35	25	41	19	11.72	0.0808669	-0.108737	-1.35051	-1.1759	0.076125	0.115863	0.137162	0.128047	0.052611	0.07895	0.11967	0.096467	0.109165	0.112203	0.147963	0.154973	0.027304	0.0392	0.092007	0.053261	235.429	240.57	20	40	55	43	46	80	76	49	58	7	6
3011	1	-7.28565	-2.8118	-10.1077	1.4792	0.44166	0.41945	#NULL!	#NULL!	#NULL!	#NULL!	27	33	29	31	9.03	0.22502	0.859034	0.289137	0.684752	0.156631	0.189099	0.159908	0.14938	0.111289	0.121512	0.178248	0.165931	0.114066	0.102744	0.140863	0.11701	0.13191	0.144008	0.149037	0.116015	337.143	275.429	25	68	63	77	89	83	90	80	85	7	9
3012	2	-2.65336	-1.80676	-6.66607	-9.38589	0.5049	0.32471	90.525	91.369	104.849	115.124	25	35	28	32	11.44	1.07735	0.638239	1.16696	0.593169	0.108929	0.135023	0.115154	0.125652	0.165843	0.178221	0.142483	0.156153	0.15118	0.156087	0.139418	0.11889	0.175303	0.16615	0.125791	0.119728	298.286	258.857	21	52	57	46	43	90	84	90	82	10	9
3013	1	-3.00626	-2.85598	-0.73053	-0.45608	0.58423	0.50478	104.993	102.473	117.152	106.924	32	28	36	24	11.72	0.128918	0.859034	-1.11597	0.156117	0.095178	0.090331	0.107215	0.099533	0.13916	0.105996	0.125065	0.151511	0.118406	0.101396	0.083706	0.083515	0.100024	0.090817	0.094154	0.091464	236.571	254.857	24	46	59	43	43	81	90	57	79	7	9
3014	2	-3.6149	-3.78203	-5.38668	1.37896	0.48746	0.44088	97.433	101.577	108.64	112.516	27	33	32	28	10.41	-1.40376	-1.2973	-0.617586	-0.962208	0.09236	0.096016	0.103713	0.10124	0.077677	0.077351	0.117792	0.101132	0.102462	0.114429	0.120664	0.114484	0.072484	0.078729	0.106514	0.099004	327.429	156	23	85	72	70	56	67	56	74	65	2	3
3015	1	-4.48037	-4.48468	-4.46441	30.4248	0.58408	0.28644	#NULL!	#NULL!	#NULL!	#NULL!	20	40	38	22	11.52	0.0454014	0.255589	0.874636	1.18286	0.082908	0.075714	0.138611	0.128226	0.07545	0.07329	0.099823	0.086953	#NULL!	#NULL!	#NULL!	#NULL!	#NULL!	#NULL!	#NULL!	#NULL!	197.143	148	23	72	45	90	76	90	90	90	90	4	5
3016	2	-2.19278	-2.33783	-5.98865	-2.61153	0.042254	0.1692	112.828	120.112	116.88	115.084	12	48	15	45	9.1	0.905362	1.0099	0.289558	0.512018	0.108435	0.099982	0.109692	0.106466	0.11428	0.098459	0.122819	0.118398	0.125413	0.129102	0.121607	0.105393	0.115832	0.114026	0.126784	0.119033	309.714	221.143	19	75	66	80	65	90	90	85	85	9	10
3017	1	-7.434	-5.29351	-16.5903	-8.14617	0.18618	0.14605	96.757	97.481	107.916	108.208	12	48	19	41	8.45	1.0293	0.152522	1.16696	1.01012	0.145003	0.172152	0.18853	0.20065	0.142114	0.167088	0.189328	0.215504	0.137504	0.147108	0.174253	0.131523	0.139831	0.141412	0.186696	0.168371	326.857	309.143	23	82	82	90	90	89	79	90	90	10	7
3018	2	-2.52817	-1.93598	-5.43966	-2.05596	0.48071	0.54982	104.057	103.925	104.997	107.66	31	29	31	29	11.69	1.07735	1.0099	0.728471	0.837391	0.105481	0.109767	0.103713	0.10907	0.098049	0.087698	0.093369	0.084239	0.089028	0.130925	0.131206	0.126567	0.089141	0.115954	0.105069	0.109741	256	288	20	90	82	43	43	90	90	90	90	10	10
3019	2	-1.2769	-4.86529	-2.37548	-6.24275	0.18695	0.040029	96.537	97.597	92.833	82.46	10	50	10	50	9.33	0.740997	-0.303727	0.581886	0.16655	0.136055	0.155506	0.158214	0.166698	0.125711	0.153013	0.226592	0.162222	0.187976	0.189767	0.155924	0.138385	0.159515	0.146087	0.193113	0.147018	196.571	208	20	70	68	90	86	83	83	85	85	10	3
3020	1	-4.73333	-9.28123	-3.67078	-6.97996	0.62781	0.50243	#NULL!	#NULL!	#NULL!	#NULL!	28	32	#NULL!	#NULL!	10.23	0.548792	-1.03604	1.0208	-1.22653	0.139378	0.132027	0.128124	0.145956	0.081732	0.090894	0.094614	0.11605	#NULL!	#NULL!	#NULL!	#NULL!	#NULL!	#NULL!	#NULL!	#NULL!	274.286	239.429	24	58	65	56	62	79	59	90	62	10	4
3021	2	-5.36495	-0.47736	-2.86609	-4.38519	0.42593	0.52116	111.552	108.132	114.94	111.232	31	29	20	40	11.73	-0.0911253	0.708173	1.0208	1.01012	0.145764	0.168055	0.148363	0.11922	0.177671	0.186727	0.164703	0.183434	0.11319	0.127424	0.129935	0.144271	0.171832	0.196465	0.165844	0.158318	279.429	250.286	19	62	60	59	59	80	90	90	90	6	8
3022	1	-3.80648	-3.61181	-3.98026	-2.94138	0.20207	0.18902	108.316	111.356	103.305	117.352	16	44	20	40	8.41	0.548792	0.343847	1.0208	0.938637	0.150115	0.140173	0.161033	0.190132	0.190032	0.181921	0.26078	0.267711	0.143494	0.124399	0.148096	0.182047	0.100115	0.096199	0.169244	0.129909	213.714	241.143	24	77	68	90	69	79	76	90	82	10	9
3023	2	0.008057	-0.89041	-2.29503	-5.49509	0.52447	0.38173	105.329	108.22	109.42	115.872	23	37	30	30	10.38	0.053028	0.557311	-0.735695	0.125589	0.126484	0.147075	0.172132	0.130932	0.138624	0.138912	0.167703	0.171721	0.160582	0.157339	0.222566	0.16161	0.136319	0.155995	0.178811	0.147099	300.571	260	21	65	61	47	47	83	90	60	78	6	7
3024	1	0.594206	-5.0493	-2.12858	-0.70964	0.43136	0.39696	#NULL!	#NULL!	#NULL!	#NULL!	26	34	28	32	10.39	0.905362	0.60144	0.436143	0.319189	0.163134	0.121213	0.165356	0.15955	0.145038	0.122439	0.164735	0.159215	#NULL!	#NULL!	#NULL!	#NULL!	#NULL!	#NULL!	#NULL!	#NULL!	230.857	323.429	21	55	51	47	47	90	83	90	90	9	9
3025	2	-1.67026	-4.91086	-5.88383	-7.67938	0.20571	0.26927	115.116	113.864	115.068	112.328	11	49	10	50	11.19	-0.0911253	1.07983	-0.00235036	0.146455	0.179584	0.174518	0.137379	0.128506	0.116826	0.116997	0.106165	0.102488	0.141413	0.129999	0.141053	0.095763	0.106095	0.108352	0.118139	0.096339	295.429	277.714	19	62	57	40	46	80	96	90	90	6	9
3026	1	-4.7832	-3.52354	-3.78252	-2.68524	0.47997	0.54693	92.433	#NULL!	103.885	#NULL!	32	28	30	30	11.31	-1.68444	-1.36723	-0.969811	-1.43056	0.092104	0.097757	0.089699	0.102057	0.072697	0.102874	0.107846	0.103074	0.093885	0.110003	0.110956	0.101331	0.094276	0.11152	0.093187	0.088382	244.571	310.857	23	50	50	56	43	54	50	57	44	4	4
3027	2	-4.00279	-4.64038	-1.19116	-3.06547	0.52705	0.24686	#NULL!	#NULL!	#NULL!	#NULL!	15	45	33	27	10.31	-0.13155	0.0457894	-0.471843	-1.05379	0.100968	0.116892	0.212301	0.208234	0.114773	0.127184	0.249724	0.254007	0.132219	0.132269	0.233714	0.224198	0.17612	0.173504	0.328898	0.305547	324.571	228.571	20	58	62	12	71	72	72	69	62	8	8
3028	1	-6.48535	-6.4705	-3.54226	-6.11324	0.5221	0.32711	#NULL!	#NULL!	#NULL!	#NULL!	18	42	32	28	9.6	-0.983884	-0.182335	0.493515	1.03022	0.119618	0.134344	0.124847	0.135014	0.07801	0.104248	0.1144	0.062884	0.09833	0.101082	0.113924	0.094148	0.074669	0.096104	0.101357	0.084181	220.571	306.857	22	73	66	90	90	65	74	77	85	5	6
3029	2	-1.23641	-1.98546	-3.06192	-5.89767	0.24359	0.65024	#NULL!	#NULL!	#NULL!	#NULL!	26	34	17	43	11.78	1.07735	0.40645	1.16696	1.01012	0.128042	0.147962	0.137849	0.124265	0.098992	0.12692	0.087631	0.081443	0.149846	0.146907	0.134932	0.129358	0.122233	0.134916	0.107901	0.115201	246.857	168.571	22	74	74	46	46	90	90	90	90	10	6
3030	1	-4.09355	-9.13277	-4.50823	-7.86514	0.19821	1.0735	#NULL!	#NULL!	#NULL!	#NULL!	20	40	20	40	11.38	-0.79168	-1.37456	-0.677061	0.00347811	0.121475	0.116694	0.123574	0.111925	0.09261	0.109948	0.144193	0.10975	0.339273	0.251416	0.185543	0.162748	0.315313	0.249756	0.15562	0.148043	198.857	289.714	30	57	82	49	76	69	58	62	74	5	2
3031	2	-3.0555	-3.96654	-5.86022	-4.26792	0.30903	0.24084	#NULL!	#NULL!	#NULL!	#NULL!	14	46	15	45	11.38	0.260486	0.789101	1.16696	0.664657	0.092955	0.080459	0.091495	0.085582	0.073363	0.069838	0.074064	0.062986	0.078805	0.083756	0.103408	0.083406	0.0787	0.078248	0.10458	0.096027	226.286	262.286	22	65	60	63	59	73	84	90	90	10	10
3032	1	-0.78866	-1.00785	-2.82848	1.03071	0.12185	0.24869	#NULL!	#NULL!	#NULL!	#NULL!	17	43	19	41	4.93	1.07735	0.859034	1.16696	1.18286	#NULL!	#NULL!	#NULL!	#NULL!	#NULL!	#NULL!	#NULL!	#NULL!	#NULL!	#NULL!	#NULL!	#NULL!	#NULL!	#NULL!	#NULL!	#NULL!	208	228.571	17	82	90	90	90	90	90	90	90	10	9
3033	2	-6.31228	-4.64271	-4.91467	-4.71847	0.34802	0.3838	91.497	90.069	90.117	90.725	22	38	18	42	8.58	-0.94346	-1.71309	0.377509	-0.149161	0.104446	0.132922	0.138733	0.13573	0.082887	0.090235	0.08652	0.102237	0.132646	0.134859	0.121423	0.148331	0.120808	0.11813	0.1175	0.133379	230.857	186.857	24	44	41	47	41	73	57	88	69	3	0
3034	1	#NULL!	#NULL!	#NULL!	#NULL!	0.35445	0.26389	90.877	90.809	90.405	90.237	16	44	20	40	8.01	-0.392017	-0.95878	-0.0639283	0.857486	0.098492	0.110744	0.136947	0.112889	0.084046	0.088145	0.125633	0.120664	0.090727	0.094601	0.102912	0.102752	0.084822	0.109441	0.097635	0.103595	#NULL!	#NULL!	17	46	55	49	64	63	57	53	85	9	5
3035	2	-1.55552	-6.13992	-8.59279	-5.87613	0.57593	0.30925	91.817	91.853	100.441	93.413	24	36	37	23	11.46	0.981252	1.0099	-1.35051	-1.40003	0.103025	0.111396	0.166995	0.170782	0.133837	0.131066	0.226862	0.355237	0.154486	0.129592	0.215604	0.315614	0.142322	0.154108	0.2511	0.350461	297.714	263.429	22	72	69	40	43	88	90	49	45	10	10
3036	1	-1.43895	-2.77681	-2.89381	-2.56232	0.50377	0.43851	99.837	94.057	100.813	91.689	24	36	31	29	8.56	-1.11545	-1.2715	-0.765433	-0.871395	0.203101	0.199806	0.234482	0.235951	0.213698	0.218612	0.311645	0.309033	0.154566	0.180886	0.197043	0.165402	0.230303	0.245826	0.333343	0.273081	186.286	276	22	61	58	56	60	73	69	54	51	2	0
3037	2	-2.87834	-3.34287	-3.81633	-6.87198	0.33954	0.45443	90.893	91.393	90.285	92.077	30	30	26	34	11.36	-1.30766	-1.37456	-1.23282	-1.45065	0.115313	0.127614	0.121203	0.120485	0.105468	0.117153	0.095687	0.092381	0.144776	0.139722	0.097454	0.124661	0.136785	0.132834	0.07159	0.096012	148	194.286	20	55	62	66	83	69	58	58	49	2	2
3038	1	-4.249	-3.5356	-5.02892	-8.45772	0.48288	0.29136	91.057	90.149	90.265	91.817	20	40	31	29	11.6	0.80926	0.557311	0.289978	-0.291367	0.140768	0.135739	0.124204	0.137048	0.101467	0.126516	0.114911	0.091073	0.164929	0.174002	0.129486	0.124889	0.136706	0.155825	0.103282	0.078293	261.143	299.429	24	52	52	43	40	88	90	90	70	9	7
3039	2	-3.50581	-2.0005	-1.36456	-2.22595	0.32615	0.42069	91.701	91.337	90.481	90.553	23	37	21	39	11.4	0.905362	1.0099	-0.236466	0.146455	0.113117	0.118486	0.129254	0.135145	0.102019	0.103934	0.09362	0.094785	0.111862	0.096495	0.147788	0.123904	0.097383	0.097075	0.120965	0.094376	182.286	272	21	90	90	90	90	90	90	87	90	9	10
3040	1	-3.8835	-3.66321	-7.75354	-4.56736	0.22387	0.14078	97.061	93.413	93.405	90.241	10	50	17	43	9.76	0.73337	0.557311	-0.970231	-1.18634	0.096694	0.100579	0.107681	0.090852	0.103241	0.108248	0.104081	0.096974	0.105611	0.10743	0.114594	0.095358	0.121843	0.113472	0.091351	0.090231	269.714	294.857	21	77	59	48	48	90	90	52	52	8	7
3041	2	-2.98529	-3.19768	-2.91217	-3.63881	0.33882	0.33204	90.209	91.749	91.961	90.433	23	37	18	42	10.3	0.204808	0.564641	0.757368	0.664657	0.087636	0.105168	0.128928	0.126543	0.068867	0.07957	0.109889	0.103801	0.096778	0.097376	0.122287	0.117602	0.081881	0.075952	0.108714	0.086414	192	291.429	19	77	72	74	68	79	82	86	90	8	9
#NULL!	#NULL!	#NULL!	#NULL!	#NULL!	#NULL!	#NULL!	#NULL!	#NULL!	#NULL!	#NULL!	#NULL!	#NULL!	#NULL!	#NULL!	#NULL!	#NULL!	#NULL!	#NULL!	#NULL!	#NULL!	#NULL!	#NULL!	#NULL!	#NULL!	#NULL!	#NULL!	#NULL!	#NULL!	#NULL!	#NULL!	#NULL!	#NULL!	#NULL!	#NULL!	#NULL!	#NULL!	#NULL!	#NULL!	#NULL!	#NULL!	#NULL!	#NULL!	#NULL!	#NULL!	#NULL!	#NULL!	#NULL!	#NULL!	#NULL!
#NULL!	#NULL!	#NULL!	#NULL!	#NULL!	#NULL!	#NULL!	#NULL!	#NULL!	#NULL!	#NULL!	#NULL!	#NULL!	#NULL!	#NULL!	#NULL!	#NULL!	#NULL!	#NULL!	#NULL!	#NULL!	#NULL!	#NULL!	#NULL!	#NULL!	#NULL!	#NULL!	#NULL!	#NULL!	#NULL!	#NULL!	#NULL!	#NULL!	#NULL!	#NULL!	#NULL!	#NULL!	#NULL!	#NULL!	#NULL!	#NULL!	#NULL!	#NULL!	#NULL!	#NULL!	#NULL!	#NULL!	#NULL!	#NULL!	#NULL!
#NULL!	#NULL!	#NULL!	#NULL!	#NULL!	#NULL!	#NULL!	#NULL!	#NULL!	#NULL!	#NULL!	#NULL!	#NULL!	#NULL!	#NULL!	#NULL!	#NULL!	#NULL!	#NULL!	#NULL!	#NULL!	#NULL!	#NULL!	#NULL!	#NULL!	#NULL!	#NULL!	#NULL!	#NULL!	#NULL!	#NULL!	#NULL!	#NULL!	#NULL!	#NULL!	#NULL!	#NULL!	#NULL!	#NULL!	#NULL!	#NULL!	#NULL!	#NULL!	#NULL!	#NULL!	#NULL!	#NULL!	#NULL!	#NULL!	#NULL!
#NULL!	#NULL!	#NULL!	#NULL!	#NULL!	#NULL!	#NULL!	#NULL!	#NULL!	#NULL!	#NULL!	#NULL!	#NULL!	#NULL!	#NULL!	#NULL!	#NULL!	#NULL!	#NULL!	#NULL!	#NULL!	#NULL!	#NULL!	#NULL!	#NULL!	#NULL!	#NULL!	#NULL!	#NULL!	#NULL!	#NULL!	#NULL!	#NULL!	#NULL!	#NULL!	#NULL!	#NULL!	#NULL!	#NULL!	#NULL!	#NULL!	#NULL!	#NULL!	#NULL!	#NULL!	#NULL!	#NULL!	#NULL!	#NULL!	#NULL!
#NULL!	#NULL!	#NULL!	#NULL!	#NULL!	#NULL!	#NULL!	#NULL!	#NULL!	#NULL!	#NULL!	#NULL!	#NULL!	#NULL!	#NULL!	#NULL!	#NULL!	#NULL!	#NULL!	#NULL!	#NULL!	#NULL!	#NULL!	#NULL!	#NULL!	#NULL!	#NULL!	#NULL!	#NULL!	#NULL!	#NULL!	#NULL!	#NULL!	#NULL!	#NULL!	#NULL!	#NULL!	#NULL!	#NULL!	#NULL!	#NULL!	#NULL!	#NULL!	#NULL!	#NULL!	#NULL!	#NULL!	#NULL!	#NULL!	#NULL!
#NULL!	#NULL!	#NULL!	#NULL!	#NULL!	#NULL!	#NULL!	#NULL!	#NULL!	#NULL!	#NULL!	#NULL!	#NULL!	#NULL!	#NULL!	#NULL!	#NULL!	#NULL!	#NULL!	#NULL!	#NULL!	#NULL!	#NULL!	#NULL!	#NULL!	#NULL!	#NULL!	#NULL!	#NULL!	#NULL!	#NULL!	#NULL!	#NULL!	#NULL!	#NULL!	#NULL!	#NULL!	#NULL!	#NULL!	#NULL!	#NULL!	#NULL!	#NULL!	#NULL!	#NULL!	#NULL!	#NULL!	#NULL!	#NULL!	#NULL!
#NULL!	#NULL!	#NULL!	#NULL!	#NULL!	#NULL!	#NULL!	#NULL!	#NULL!	#NULL!	#NULL!	#NULL!	#NULL!	#NULL!	#NULL!	#NULL!	#NULL!	#NULL!	#NULL!	#NULL!	#NULL!	#NULL!	#NULL!	#NULL!	#NULL!	#NULL!	#NULL!	#NULL!	#NULL!	#NULL!	#NULL!	#NULL!	#NULL!	#NULL!	#NULL!	#NULL!	#NULL!	#NULL!	#NULL!	#NULL!	#NULL!	#NULL!	#NULL!	#NULL!	#NULL!	#NULL!	#NULL!	#NULL!	#NULL!	#NULL!
#NULL!	#NULL!	#NULL!	#NULL!	#NULL!	#NULL!	#NULL!	#NULL!	#NULL!	#NULL!	#NULL!	#NULL!	#NULL!	#NULL!	#NULL!	#NULL!	#NULL!	#NULL!	#NULL!	#NULL!	#NULL!	#NULL!	#NULL!	#NULL!	#NULL!	#NULL!	#NULL!	#NULL!	#NULL!	#NULL!	#NULL!	#NULL!	#NULL!	#NULL!	#NULL!	#NULL!	#NULL!	#NULL!	#NULL!	#NULL!	#NULL!	#NULL!	#NULL!	#NULL!	#NULL!	#NULL!	#NULL!	#NULL!	#NULL!	#NULL!
#NULL!	#NULL!	#NULL!	#NULL!	#NULL!	#NULL!	#NULL!	#NULL!	#NULL!	#NULL!	#NULL!	#NULL!	#NULL!	#NULL!	#NULL!	#NULL!	#NULL!	#NULL!	#NULL!	#NULL!	#NULL!	#NULL!	#NULL!	#NULL!	#NULL!	#NULL!	#NULL!	#NULL!	#NULL!	#NULL!	#NULL!	#NULL!	#NULL!	#NULL!	#NULL!	#NULL!	#NULL!	#NULL!	#NULL!	#NULL!	#NULL!	#NULL!	#NULL!	#NULL!	#NULL!	#NULL!	#NULL!	#NULL!	#NULL!	#NULL!
#NULL!	#NULL!	#NULL!	#NULL!	#NULL!	#NULL!	#NULL!	#NULL!	#NULL!	#NULL!	#NULL!	#NULL!	#NULL!	#NULL!	#NULL!	#NULL!	#NULL!	#NULL!	#NULL!	#NULL!	#NULL!	#NULL!	#NULL!	#NULL!	#NULL!	#NULL!	#NULL!	#NULL!	#NULL!	#NULL!	#NULL!	#NULL!	#NULL!	#NULL!	#NULL!	#NULL!	#NULL!	#NULL!	#NULL!	#NULL!	#NULL!	#NULL!	#NULL!	#NULL!	#NULL!	#NULL!	#NULL!	#NULL!	#NULL!	#NULL!
#NULL!	#NULL!	#NULL!	#NULL!	#NULL!	#NULL!	#NULL!	#NULL!	#NULL!	#NULL!	#NULL!	#NULL!	#NULL!	#NULL!	#NULL!	#NULL!	#NULL!	#NULL!	#NULL!	#NULL!	#NULL!	#NULL!	#NULL!	#NULL!	#NULL!	#NULL!	#NULL!	#NULL!	#NULL!	#NULL!	#NULL!	#NULL!	#NULL!	#NULL!	#NULL!	#NULL!	#NULL!	#NULL!	#NULL!	#NULL!	#NULL!	#NULL!	#NULL!	#NULL!	#NULL!	#NULL!	#NULL!	#NULL!	#NULL!	#NULL!
[truncated: 2 more columns]
